# Supplementary material for: A novel mistranslating tRNA model in Drosophila melanogaster has diverse, sexually dimorphic effects
Source: G3 (Bethesda). 2022 Feb 10;12(5):jkac035. doi: 10.1093/g3journal/jkac035 (PMC9073681; doi:10.1093/g3journal/jkac035)
Supplement: jkac035_File_S2 [file jkac035_file_s2.xlsx]

## Sheet: Mass Spec Results
	strain	replicate	Sample.Name	countWT	countMutant	PercentMistranslation	MistranslationEvent
1	G26A	28	MB003_28_G26A_drosophila_LysC	10924	62	0.567558	P to S
2	G26A	29	MB003_29_G26A_drosophila_LysC	11163	50	0.447908	P to S
3	G26A	30	MB003_30_G26A_drosophila_LysC	10291	65	0.63162	P to S
4	G26A	31	MB003_31_G26A_drosophila_LysC	10285	62	0.60282	P to S
5	G26A	32	MB003_32_G26A_drosophila_LysC	10360	86	0.830116	P to S
6	G26A	33	MB003_33_G26A_drosophila_LysC	10793	70	0.648569	P to S
7	WT	16	MB003_16_WT_drosophila_LysC	9006	8	0.0888297	P to S
8	WT	17	MB003_17_WT_drosophila_LysC	10143	12	0.118308	P to S
9	WT	18	MB003_18_WT_drosophila_LysC	9819	18	0.183318	P to S
10	WT	19	MB003_19_WT_drosophila_LysC	9813	10	0.101906	P to S
11	WT	20	MB003_20_WT_drosophila_LysC	10036	10	0.0996413	P to S
12	WT	21	MB003_21_WT_drosophila_LysC	8566	10	0.116741	P to S

## Sheet: Developmental Survival
genotype	alive	dead	stage	death_prev	prop_alive	prop_of_prev	n_at_stage
WT	87	123	larva	123	0.414286	0.414286	210
G26A	66	144	larva	144	0.314286	0.314286	210
WT	47	163	pupa	40	0.22381	0.54023	87
G26A	32	178	pupa	34	0.152381	0.484848	66
WT	45	165	adult	2	0.214286	0.957447	47
G26A	24	186	adult	8	0.114286	0.75	32

## Sheet: Development Times
age	genotype	stage
24	WT	larva
24	WT	larva
24	WT	larva
24	WT	larva
24	WT	larva
24	WT	larva
24	WT	larva
36	WT	larva
36	WT	larva
36	WT	larva
36	WT	larva
36	WT	larva
36	WT	larva
36	WT	larva
36	WT	larva
36	WT	larva
36	WT	larva
36	WT	larva
36	WT	larva
36	WT	larva
36	WT	larva
36	WT	larva
36	WT	larva
36	WT	larva
36	WT	larva
36	WT	larva
36	WT	larva
36	WT	larva
36	WT	larva
36	WT	larva
36	WT	larva
36	WT	larva
36	WT	larva
36	WT	larva
36	WT	larva
36	WT	larva
36	WT	larva
48	WT	larva
48	WT	larva
48	WT	larva
60	WT	larva
24	G26A	larva
24	G26A	larva
24	G26A	larva
24	G26A	larva
36	G26A	larva
36	G26A	larva
36	G26A	larva
36	G26A	larva
36	G26A	larva
36	G26A	larva
36	G26A	larva
36	G26A	larva
36	G26A	larva
36	G26A	larva
36	G26A	larva
36	G26A	larva
36	G26A	larva
36	G26A	larva
36	G26A	larva
36	G26A	larva
36	G26A	larva
36	G26A	larva
36	G26A	larva
36	G26A	larva
48	G26A	larva
48	G26A	larva
60	G26A	larva
150	WT	pupa
162	WT	pupa
162	WT	pupa
162	WT	pupa
162	WT	pupa
162	WT	pupa
162	WT	pupa
162	WT	pupa
162	WT	pupa
162	WT	pupa
162	WT	pupa
162	WT	pupa
162	WT	pupa
174	WT	pupa
174	WT	pupa
174	WT	pupa
174	WT	pupa
174	WT	pupa
174	WT	pupa
174	WT	pupa
174	WT	pupa
174	WT	pupa
186	WT	pupa
210	WT	pupa
150	G26A	pupa
162	G26A	pupa
174	G26A	pupa
174	G26A	pupa
186	G26A	pupa
186	G26A	pupa
186	G26A	pupa
186	G26A	pupa
186	G26A	pupa
186	G26A	pupa
270	WT	adult
270	WT	adult
270	WT	adult
282	WT	adult
282	WT	adult
282	WT	adult
282	WT	adult
282	WT	adult
294	WT	adult
294	WT	adult
294	WT	adult
294	WT	adult
294	WT	adult
294	WT	adult
294	WT	adult
294	WT	adult
294	WT	adult
294	WT	adult
294	WT	adult
306	WT	adult
306	WT	adult
318	WT	adult
270	G26A	adult
282	G26A	adult
294	G26A	adult
306	G26A	adult
306	G26A	adult
306	G26A	adult
306	G26A	adult
318	G26A	adult
318	G26A	adult
24	WT	larva
24	WT	larva
24	WT	larva
24	WT	larva
24	WT	larva
24	WT	larva
24	WT	larva
24	WT	larva
24	WT	larva
36	WT	larva
36	WT	larva
36	WT	larva
36	WT	larva
36	WT	larva
36	WT	larva
36	WT	larva
36	WT	larva
36	WT	larva
36	WT	larva
36	WT	larva
36	WT	larva
36	WT	larva
36	WT	larva
36	WT	larva
36	WT	larva
36	WT	larva
36	WT	larva
36	WT	larva
36	WT	larva
36	WT	larva
36	WT	larva
36	WT	larva
36	WT	larva
36	WT	larva
36	WT	larva
36	WT	larva
36	WT	larva
36	WT	larva
48	WT	larva
48	WT	larva
48	WT	larva
48	WT	larva
60	WT	larva
60	WT	larva
72	WT	larva
72	WT	larva
24	G26A	larva
24	G26A	larva
36	G26A	larva
36	G26A	larva
36	G26A	larva
36	G26A	larva
36	G26A	larva
36	G26A	larva
36	G26A	larva
36	G26A	larva
36	G26A	larva
36	G26A	larva
36	G26A	larva
36	G26A	larva
36	G26A	larva
36	G26A	larva
36	G26A	larva
36	G26A	larva
36	G26A	larva
36	G26A	larva
36	G26A	larva
36	G26A	larva
36	G26A	larva
36	G26A	larva
36	G26A	larva
36	G26A	larva
36	G26A	larva
36	G26A	larva
36	G26A	larva
36	G26A	larva
36	G26A	larva
36	G26A	larva
48	G26A	larva
48	G26A	larva
48	G26A	larva
48	G26A	larva
48	G26A	larva
60	G26A	larva
72	G26A	larva
144	WT	pupa
156	WT	pupa
156	WT	pupa
156	WT	pupa
156	WT	pupa
156	WT	pupa
156	WT	pupa
168	WT	pupa
168	WT	pupa
168	WT	pupa
168	WT	pupa
168	WT	pupa
168	WT	pupa
168	WT	pupa
168	WT	pupa
168	WT	pupa
168	WT	pupa
168	WT	pupa
168	WT	pupa
168	WT	pupa
168	WT	pupa
180	WT	pupa
216	WT	pupa
144	G26A	pupa
168	G26A	pupa
168	G26A	pupa
168	G26A	pupa
168	G26A	pupa
168	G26A	pupa
168	G26A	pupa
168	G26A	pupa
168	G26A	pupa
168	G26A	pupa
168	G26A	pupa
168	G26A	pupa
168	G26A	pupa
168	G26A	pupa
168	G26A	pupa
180	G26A	pupa
180	G26A	pupa
180	G26A	pupa
180	G26A	pupa
192	G26A	pupa
276	G26A	pupa
312	G26A	pupa
264	WT	adult
276	WT	adult
276	WT	adult
288	WT	adult
288	WT	adult
288	WT	adult
288	WT	adult
288	WT	adult
288	WT	adult
288	WT	adult
288	WT	adult
288	WT	adult
288	WT	adult
288	WT	adult
288	WT	adult
288	WT	adult
288	WT	adult
288	WT	adult
300	WT	adult
312	WT	adult
312	WT	adult
312	WT	adult
360	WT	adult
276	G26A	adult
288	G26A	adult
288	G26A	adult
288	G26A	adult
300	G26A	adult
300	G26A	adult
312	G26A	adult
312	G26A	adult
312	G26A	adult
312	G26A	adult
312	G26A	adult
312	G26A	adult
312	G26A	adult
312	G26A	adult
432	G26A	adult

## Sheet: Development Times (No Outliers)
age	genotype	stage
24	WT	larva
24	WT	larva
24	WT	larva
24	WT	larva
24	WT	larva
24	WT	larva
24	WT	larva
36	WT	larva
36	WT	larva
36	WT	larva
36	WT	larva
36	WT	larva
36	WT	larva
36	WT	larva
36	WT	larva
36	WT	larva
36	WT	larva
36	WT	larva
36	WT	larva
36	WT	larva
36	WT	larva
36	WT	larva
36	WT	larva
36	WT	larva
36	WT	larva
36	WT	larva
36	WT	larva
36	WT	larva
36	WT	larva
36	WT	larva
36	WT	larva
36	WT	larva
36	WT	larva
36	WT	larva
36	WT	larva
36	WT	larva
36	WT	larva
48	WT	larva
48	WT	larva
48	WT	larva
60	WT	larva
24	G26A	larva
24	G26A	larva
24	G26A	larva
24	G26A	larva
36	G26A	larva
36	G26A	larva
36	G26A	larva
36	G26A	larva
36	G26A	larva
36	G26A	larva
36	G26A	larva
36	G26A	larva
36	G26A	larva
36	G26A	larva
36	G26A	larva
36	G26A	larva
36	G26A	larva
36	G26A	larva
36	G26A	larva
36	G26A	larva
36	G26A	larva
36	G26A	larva
36	G26A	larva
36	G26A	larva
48	G26A	larva
48	G26A	larva
60	G26A	larva
24	WT	larva
24	WT	larva
24	WT	larva
24	WT	larva
24	WT	larva
24	WT	larva
24	WT	larva
24	WT	larva
24	WT	larva
36	WT	larva
36	WT	larva
36	WT	larva
36	WT	larva
36	WT	larva
36	WT	larva
36	WT	larva
36	WT	larva
36	WT	larva
36	WT	larva
36	WT	larva
36	WT	larva
36	WT	larva
36	WT	larva
36	WT	larva
36	WT	larva
36	WT	larva
36	WT	larva
36	WT	larva
36	WT	larva
36	WT	larva
36	WT	larva
36	WT	larva
36	WT	larva
36	WT	larva
36	WT	larva
36	WT	larva
36	WT	larva
36	WT	larva
48	WT	larva
48	WT	larva
48	WT	larva
48	WT	larva
60	WT	larva
60	WT	larva
72	WT	larva
72	WT	larva
24	G26A	larva
24	G26A	larva
36	G26A	larva
36	G26A	larva
36	G26A	larva
36	G26A	larva
36	G26A	larva
36	G26A	larva
36	G26A	larva
36	G26A	larva
36	G26A	larva
36	G26A	larva
36	G26A	larva
36	G26A	larva
36	G26A	larva
36	G26A	larva
36	G26A	larva
36	G26A	larva
36	G26A	larva
36	G26A	larva
36	G26A	larva
36	G26A	larva
36	G26A	larva
36	G26A	larva
36	G26A	larva
36	G26A	larva
36	G26A	larva
36	G26A	larva
36	G26A	larva
36	G26A	larva
36	G26A	larva
36	G26A	larva
48	G26A	larva
48	G26A	larva
48	G26A	larva
48	G26A	larva
48	G26A	larva
60	G26A	larva
72	G26A	larva
150	WT	pupa
162	WT	pupa
162	WT	pupa
162	WT	pupa
162	WT	pupa
162	WT	pupa
162	WT	pupa
162	WT	pupa
162	WT	pupa
162	WT	pupa
162	WT	pupa
162	WT	pupa
162	WT	pupa
174	WT	pupa
174	WT	pupa
174	WT	pupa
174	WT	pupa
174	WT	pupa
174	WT	pupa
174	WT	pupa
174	WT	pupa
174	WT	pupa
186	WT	pupa
210	WT	pupa
150	G26A	pupa
162	G26A	pupa
174	G26A	pupa
174	G26A	pupa
186	G26A	pupa
186	G26A	pupa
186	G26A	pupa
186	G26A	pupa
186	G26A	pupa
186	G26A	pupa
144	WT	pupa
156	WT	pupa
156	WT	pupa
156	WT	pupa
156	WT	pupa
156	WT	pupa
156	WT	pupa
168	WT	pupa
168	WT	pupa
168	WT	pupa
168	WT	pupa
168	WT	pupa
168	WT	pupa
168	WT	pupa
168	WT	pupa
168	WT	pupa
168	WT	pupa
168	WT	pupa
168	WT	pupa
168	WT	pupa
168	WT	pupa
180	WT	pupa
216	WT	pupa
144	G26A	pupa
168	G26A	pupa
168	G26A	pupa
168	G26A	pupa
168	G26A	pupa
168	G26A	pupa
168	G26A	pupa
168	G26A	pupa
168	G26A	pupa
168	G26A	pupa
168	G26A	pupa
168	G26A	pupa
168	G26A	pupa
168	G26A	pupa
168	G26A	pupa
180	G26A	pupa
180	G26A	pupa
180	G26A	pupa
180	G26A	pupa
192	G26A	pupa
270	WT	adult
270	WT	adult
270	WT	adult
282	WT	adult
282	WT	adult
282	WT	adult
282	WT	adult
282	WT	adult
294	WT	adult
294	WT	adult
294	WT	adult
294	WT	adult
294	WT	adult
294	WT	adult
294	WT	adult
294	WT	adult
294	WT	adult
294	WT	adult
294	WT	adult
306	WT	adult
306	WT	adult
318	WT	adult
270	G26A	adult
282	G26A	adult
294	G26A	adult
306	G26A	adult
306	G26A	adult
306	G26A	adult
306	G26A	adult
318	G26A	adult
318	G26A	adult
264	WT	adult
276	WT	adult
276	WT	adult
288	WT	adult
288	WT	adult
288	WT	adult
288	WT	adult
288	WT	adult
288	WT	adult
288	WT	adult
288	WT	adult
288	WT	adult
288	WT	adult
288	WT	adult
288	WT	adult
288	WT	adult
288	WT	adult
288	WT	adult
300	WT	adult
312	WT	adult
312	WT	adult
312	WT	adult
360	WT	adult
276	G26A	adult
288	G26A	adult
288	G26A	adult
288	G26A	adult
300	G26A	adult
300	G26A	adult
312	G26A	adult
312	G26A	adult
312	G26A	adult
312	G26A	adult
312	G26A	adult
312	G26A	adult
312	G26A	adult
312	G26A	adult

## Sheet: Eclosed Adult Traits
genotype	n_eclosed	males	females	heterozygotes	homozygotes	deformed	nondeformed
WT	45	23	22	25	20	7	38
G26A	24	15	9	17	7	7	17

## Sheet: Number of Deformities
Genotype	not_deformed	deformed	n	proportion	sex
WT	410	33	443	7.44921
G26A	524	128	656	19.5122
WT	212	15	227	6.60793	Male
WT	198	18	216	8.33333	Female
G26A	300	42	345	12.1739	Male
G26A	224	86	311	27.6527	Female

## Sheet: Types of Deformities
genotype	def	prop	type	total
WT	17	0.472222	wing	36
WT	7	0.194444	terg	36
WT	12	0.333333	leg	36
G26A	54	0.402985	wing	134
G26A	54	0.402985	terg	134
G26A	26	0.19403	leg	134

## Sheet: Climbing Assay Data
Day	Genotype	n_pass	n_fail	Performance	n_tested
3	WT-M	146	34	0.811111	180
6	WT-M	147	33	0.816667	180
9	WT-M	146	34	0.811111	180
12	WT-M	135	45	0.75	180
15	WT-M	146	34	0.811111	180
18	WT-M	143	37	0.794444	180
21	WT-M	155	25	0.861111	180
24	WT-M	138	42	0.766667	180
27	WT-M	127	53	0.705556	180
30	WT-M	128	52	0.711111	180
33	WT-M	117	63	0.65	180
36	WT-M	118	62	0.655556	180
39	WT-M	116	58	0.666667	174
42	WT-M	92	82	0.528736	174
45	WT-M	87	84	0.508772	171
48	WT-M	61	107	0.363095	168
51	WT-M	56	109	0.339394	165
3	WT-F	163	17	0.905556	180
6	WT-F	155	25	0.861111	180
9	WT-F	148	29	0.836158	177
12	WT-F	146	31	0.824859	177
15	WT-F	144	33	0.813559	177
18	WT-F	147	30	0.830508	177
21	WT-F	150	27	0.847458	177
24	WT-F	143	34	0.80791	177
27	WT-F	129	48	0.728814	177
30	WT-F	132	45	0.745763	177
33	WT-F	124	53	0.700565	177
36	WT-F	125	52	0.706215	177
39	WT-F	108	69	0.610169	177
42	WT-F	108	69	0.610169	177
45	WT-F	97	80	0.548023	177
48	WT-F	84	93	0.474576	177
51	WT-F	64	113	0.361582	177
3	G26A-M	122	58	0.677778	180
6	G26A-M	147	30	0.830508	177
9	G26A-M	134	43	0.757062	177
12	G26A-M	121	53	0.695402	174
15	G26A-M	126	48	0.724138	174
18	G26A-M	125	43	0.744048	168
21	G26A-M	116	52	0.690476	168
24	G26A-M	122	46	0.72619	168
27	G26A-M	105	57	0.648148	162
30	G26A-M	93	66	0.584906	159
33	G26A-M	84	72	0.538462	156
36	G26A-M	82	68	0.546667	150
39	G26A-M	70	80	0.466667	150
42	G26A-M	55	92	0.37415	147
45	G26A-M	68	73	0.48227	141
48	G26A-M	45	96	0.319149	141
51	G26A-M	46	92	0.333333	138
3	G26A-F	151	29	0.838889	180
6	G26A-F	137	43	0.761111	180
9	G26A-F	142	38	0.788889	180
12	G26A-F	138	36	0.793103	174
15	G26A-F	138	36	0.793103	174
18	G26A-F	134	40	0.770115	174
21	G26A-F	124	50	0.712644	174
24	G26A-F	118	56	0.678161	174
27	G26A-F	114	60	0.655172	174
30	G26A-F	111	57	0.660714	168
33	G26A-F	91	74	0.551515	165
36	G26A-F	77	76	0.503268	153
39	G26A-F	72	78	0.48	150
42	G26A-F	47	103	0.313333	150
45	G26A-F	43	104	0.292517	147
48	G26A-F	45	102	0.306122	147
51	G26A-F	40	104	0.277778	144
