# Supplementary material for: A novel mistranslating tRNA model in Drosophila melanogaster has diverse, sexually dimorphic effects
Source: G3 (Bethesda). 2022 Feb 10;12(5):jkac035. doi: 10.1093/g3journal/jkac035 (PMC9073681; doi:10.1093/g3journal/jkac035)
Supplement: jkac035_File_S3 [file jkac035_file_s3.zip]

Archive with 1 entries (1 files):
- File_S3_G3-2021-402922.rmd
