# Supplementary material for: A novel mistranslating tRNA model in Drosophila melanogaster has diverse, sexually dimorphic effects
Source: G3 (Bethesda). 2022 Feb 10;12(5):jkac035. doi: 10.1093/g3journal/jkac035 (PMC9073681; doi:10.1093/g3journal/jkac035)
Supplement: jkac035_File_S3 [file jkac035_file_s3.zip › File_S3_G3-2021-402922.rmd]

##############################################
#### Effects of Mistranslation on Flies ######
###### Joshua Isaacson and Matthew Berg ######
################ Sept 2021 ###################
##############################################

```{r}
# This code was used to construct Figure 1C

##############################################
###### Quantification of Mistranslation ######
##############################################

## Packages needed to complete analysis and create plots
library(tidyverse)
library(ggplot2)
library(tidyr)
library(dplyr)
library(stringr)
library(cowplot)
library(ggpubr)

#####################################################
### Searching all strains for P to S subsitutions ###
#####################################################

## Read in data after Comet and Percolator analysis, can be downloaded from PRIDE
PtoS <- read.csv("20210609_DrosophilaMistranslationFrequency.csv", header=TRUE, sep = ",")

## Clean up data and aggregate to the peptide level
# (1 - Mutate) Add columns to annotate strain and replicate information, trim extra characters from sequence, replace modification symbols (* = [ox], # = [ac], @ = [mut]), count mutations per peptide, annotate mistranslation type, create column with WT peptide sequence, specify if peptide is WT or mistranslated
# (2 - Filter) Remove Decoys
# (3 - Group) Aggregate to peptide from PSM level
PtoS.Peptide <- PtoS %>%
  mutate(strain = str_sub(Sample.Name, start = 10, end = -17),
         replicate = str_sub(Sample.Name, start = 7, end = 8),
         trimSeq = str_sub(Sequence, start = 3, end = str_length(Sequence)-2),
         trimSeq = str_replace_all(trimSeq, "[*]", "[ox]"),
         trimSeq = str_replace_all(trimSeq, "#", "[ac]"),
         trimSeq = str_replace_all(trimSeq, "@", "[mut]"),
         numMut = str_count(trimSeq, "[mut]"),
         mutation =  "P to S",
         targetAA = str_sub(mutation, start = 1, end = 1),
         wtSequence = str_replace_all(trimSeq, "\\[mut\\]", ""),
         pepType = if_else(numMut>0, "mutant", "WT")) %>%
  filter(!grepl("DECOY", Reference)) %>%
  distinct(Sample.Name, strain, replicate, Reference, trimSeq, numMut, mutation, targetAA, wtSequence, pepType)

## Filter out mutant peptides where the WT peptide was no observed
# Seperate WT peptides from mistranslated peptides
PtoS.WT.Peptides <- PtoS.Peptide %>%
  ungroup() %>%
  filter(pepType == "WT") %>%
  select(strain, replicate, Sample.Name, Reference, trimSeq, wtSequence, pepType)

PtoS.Mistranslated.Peptides <- PtoS.Peptide %>%
  ungroup() %>%
  filter(pepType == "mutant") %>%
  select(strain, replicate, Sample.Name, Reference, trimSeq, wtSequence, pepType)

# Join to filter out any mutant peptide with no WT counterpart
PtoS.Filtered.MistranslatedPeptides <- left_join(PtoS.WT.Peptides, PtoS.Mistranslated.Peptides, by = c("strain", "replicate", "Sample.Name", "wtSequence"), suffix = c(".wt", ".mut"))

## Calculate the percent mistranslation based on IDs
# (1 - Filter) Remove peptides that don't contain proline
# (2 - Select) Only take the needed columns
# (3 - Group) Group the data by strain and replicate
# (4 - Summarise) Count the number of WT peptides for each strain/replicate and the number of mistranslated peptides
PtoS.PercentMistranslation <- PtoS.Filtered.MistranslatedPeptides %>%
  filter(str_detect(wtSequence, "P")) %>%
  select(strain, replicate, pepType.wt, pepType.mut, Sample.Name) %>%
  group_by(strain, replicate, Sample.Name) %>%
  summarise(countWT = n(), countMutant = sum(!is.na(pepType.mut))) %>%
  mutate(PercentMistranslation = (countMutant/countWT)*100,
         MistranslationEvent = "P to S")

# Plot mistranslation frequency
PtoSMistranslationPlot <- ggplot(PtoS.PercentMistranslation, aes(x = strain, y = PercentMistranslation, color = strain)) +
  geom_jitter(width = 0.2, size = 3) + 
  scale_colour_viridis_d() + 
  theme_bw(base_size = 16) +
  ylab("% Proline to Serine\nMistranslation") +
  xlab("") +
  theme(legend.position = "none") + 
  stat_compare_means(comparisons = comparison, method = "t.test")

PtoSMistranslationPlot

```

```{r}
#####################################################
## Comparing Survival at Each Developmental Stage ###
#####################################################

# This code was used to create Figure 2A

# Packages needed to complete analysis and create plots
library(dplyr)
library(ggpubr)
library(tidyverse)
library(sigminer)
library(cowplot)

# Clear working environment
rm(list = ls())

# Import CSV and reassign levels and stages for better plots
surv.data = read.csv('~/PhD Figure Data/Characterization with WT and G26A/Data/Development survival 210.csv')
names(surv.data)[1] = "genotype"
surv.data$genotype = factor(surv.data$genotype, levels = c("WT", "G26A"))
surv.data$stage = factor(surv.data$stage, levels = c("larva", "pupa", "adult"))

# Create confidence intervals for all the survival proportions
for (row in 1:nrow(surv.data)) {
  surv.data$ci_l[row] = prop.test(surv.data$alive[row], surv.data$n_at_stage[row])$conf.int
  surv.data$ci_h[row] = prop.test(surv.data$alive[row], surv.data$n_at_stage[row])$conf.int[2]
  print(row)
}

# Run fisher's exact test on number of flies that reached a certain stage out of all that made it to the previous stage (larvae will just use the initial 210 embryos as the previous stage)
larva.prev.surv = fisher.test(surv.data %>% filter(stage == "larva") %>% dplyr::select(alive, dead))$p.value
pupa.prev.surv = fisher.test(surv.data %>% filter(stage == "pupa") %>% dplyr::select(alive, death_prev))$p.value
adult.prev.surv = fisher.test(surv.data %>% filter(stage == "adult") %>% dplyr::select(alive, death_prev))$p.value

# Plot results
surv.plot =  ggplot(surv.data, x="stage", y = "prop_of_prev", aes(stage, prop_of_prev, fill=genotype)) +
  geom_col(width = 0.5, colour = "black", position = "dodge") + 
  theme_bw() + 
  ylab("Proportion alive") + 
  xlab("Stage")

surv.plot + 
geom_errorbar(aes(x=stage, ymin=ci_l, ymax=ci_h), position = position_dodge(0.5), width = 0.2, size = 1) + 
ylim(0,1.2)

#####################################################
############ Comparing Development Time #############
#####################################################

# This code was used to construct Figure 2B-D

# Import CSV and reassign levels to match genotypes
dev.data = read.csv('~/PhD Figure Data/Characterization with WT and G26A/Data/Developmental Assay Data 210.csv')
dev.data$genotype = factor(dev.data$genotype, levels = c("WT", "G26A"))

# Fix incorrect first column name
names(dev.data)[1] = "age"

# Separate larger data frame by developmental stage
larva = filter(dev.data, stage == "larva")
pupa = filter(dev.data, stage == "pupa")
adult = filter(dev.data, stage == "adult")

# Run a Wilcoxon rank sum test between genotpyes within an age category
larva.stats = get_adj_p(data = larva, .col = "age", .grp = "genotype", method = "wilcox.test") 
pupa.stats = get_adj_p(data = pupa, .col = "age", .grp = "genotype",  method = "wilcox.test")
adult.stats = get_adj_p(data = adult, .col = "age", .grp = "genotype",  method = "wilcox.test")

# Adjust P-values for larvae, pupae, and adults using both the survival and development time data
p.adjust(c(larva.prev.surv, larva.stats$p.adj), method = "holm")
p.adjust(c(pupa.prev.surv, pupa.stats$p.adj), method = "holm")
p.adjust(c(adult.prev.surv, adult.stats$p.adj), method  = "holm")

# Replace adjusted p-values with stars
makeStars <- function(x){
  stars <- c("***", "**", "*", "ns")
  vec <- c(0, 0.001, 0.01, 0.05, 1)
  i <- findInterval(x, vec)
  stars[i]
}

larva.stats$p.adj = makeStars(larva.stats$p.adj)
pupa.stats$p.adj = makeStars(pupa.stats$p.adj)
adult.stats$p.adj = makeStars(adult.stats$p.adj)

# Plot the results
larva.plot = ggplot(larva, aes(x = genotype, y = age, color = genotype)) +
  geom_violin(aes(fill=genotype), draw_quantiles = 0.5, adjust = 1.5) + scale_fill_hue(l=100, c=50) +
  stat_pvalue_manual(larva.stats, label = "p.adj", bracket.size = 0.8) +
  theme_bw() +
  theme(legend.position = "none") +
  ylab("Age (Hours)") +
  xlab("Larvae")

pupa.plot = ggplot(pupa, aes(x = genotype, y = age, colour = genotype)) +
  geom_violin(aes(fill=genotype), draw_quantiles = 0.5, adjust = 1.5) +
  scale_fill_hue(l=100, c=50) +
  stat_pvalue_manual(pupa.stats, label = "p.adj", bracket.size = 0.8) +
  theme_bw() + theme(legend.position = "none", axis.title.y = element_blank()) +
  theme(legend.position = "none")  +
  xlab("Pupae")

adult.plot =  ggplot(adult, aes(x = genotype, y = age, colour = genotype)) +
  geom_violin(aes(fill=genotype), draw_quantiles = 0.5, adjust=1.5) +
  scale_fill_hue(l=100, c=50) +
  stat_pvalue_manual(adult.stats, label = "p.adj", bracket.size = 0.8) +
  theme_bw() +
  theme(legend.position = "none", axis.title.y = element_blank()) +
  xlab("Adults")

plot_grid(larva.plot, pupa.plot, adult.plot, ncol = 3)
```

```{r}
#####################################################
#### Comparing Development Time Without Outliers ####
#####################################################

# This code is to test development time of flies after removing the late tRNASer(UGG, G26A) pupation and eclosion events. Used to make Figure S2

# Packages necessary to analyze data and create plots
library(dplyr)
library(ggpubr)
library(tidyverse)
library(sigminer)
library(cowplot)

# Clear working environment
rm(list = ls())

# Import CSV and reassign levels to match genotypes
dev.data = read.csv('~/PhD Figure Data/Characterization with WT and G26A/Data/Developmental Assay Data 210 No Outliers.csv')
dev.data$genotype = factor(dev.data$genotype, levels = c("WT", "G26A"))

# Fix incorrect first column name
names(dev.data)[1] = "age"

# Separate larger data frame by developmental stage
larva = filter(dev.data, stage == "larva")
pupa = filter(dev.data, stage == "pupa")
adult = filter(dev.data, stage == "adult")

# Run a Wilcoxon rank sum test between genotpyes within an age category
larva.stats = get_adj_p(data = larva, .col = "age", .grp = "genotype", method = "wilcox.test") 
pupa.stats = get_adj_p(data = pupa, .col = "age", .grp = "genotype",  method = "wilcox.test")
adult.stats = get_adj_p(data = adult, .col = "age", .grp = "genotype",  method = "wilcox.test")

# Replace adjusted p-values with stars
makeStars <- function(x){
  stars <- c("***", "**", "*", "ns")
  vec <- c(0, 0.001, 0.01, 0.05, 1)
  i <- findInterval(x, vec)
  stars[i]
}

larva.stats$p.adj = makeStars(larva.stats$p.adj)
pupa.stats$p.adj = makeStars(pupa.stats$p.adj)
adult.stats$p.adj = makeStars(adult.stats$p.adj)

# Plot the results
larva.plot = ggplot(larva, aes(x = genotype, y = age, color = genotype)) +
  geom_violin(aes(fill=genotype), draw_quantiles = 0.5, adjust = 1.5) + scale_fill_hue(l=100, c=50) +
  stat_pvalue_manual(larva.stats, label = "p.adj", bracket.size = 0.8) +
  theme_bw() +
  theme(legend.position = "none") +
  ylab("Age (Hours)") +
  xlab("Larvae")

pupa.plot = ggplot(pupa, aes(x = genotype, y = age, colour = genotype)) +
  geom_violin(aes(fill=genotype), draw_quantiles = 0.5, adjust = 1.5) +
  scale_fill_hue(l=100, c=50) +
  stat_pvalue_manual(pupa.stats, label = "p.adj", bracket.size = 0.8) +
  theme_bw() + theme(legend.position = "none", axis.title.y = element_blank()) +
  theme(legend.position = "none")  +
  xlab("Pupae")

adult.plot =  ggplot(adult, aes(x = genotype, y = age, colour = genotype)) +
  geom_violin(aes(fill=genotype), draw_quantiles = 0.5, adjust=1.5) +
  scale_fill_hue(l=100, c=50) +
  stat_pvalue_manual(adult.stats, label = "p.adj", bracket.size = 0.8) +
  theme_bw() +
  theme(legend.position = "none", axis.title.y = element_blank()) +
  xlab("Adults")

plot_grid(larva.plot, pupa.plot, adult.plot, ncol = 3)
```

```{r}
#####################################################
### Comparing Amount of Deformities between Lines ###
#####################################################

# This code was used to construct Figure 3E and 3F

#Packages necessary to analyze data and plot results
library(ggplot2)
library(ggpubr)
library(FSA)
library(tidyverse)
library(cowplot)
library(data.table)

# Clear working environment
rm(list = ls())

# Import CSV
d = read.csv('~/PhD Figure Data/Characterization with WT and G26A/Data/Deformity Data.csv')

# Rename column names 
names(d)[1:6] = c("genotype", "not", "deformed", "n", "proportion", "sex")

# create two dataframes: one for combined data and one that separates male and female data. Assign appropriate levels
combined = d[1:2,]
combined$genotype = factor(combined$genotype, levels = c("WT", "G26A"))

sex.separated = d[3:6,]
sex.separated$genotype = factor(sex.separated$genotype, levels = c("WT", "G26A"))

# Create columns containing upper and lower confidence intervals
combined$ci_l[1] = prop.test(combined$deformed[1], combined$n[1])$conf.int * 100

for (row in 1:nrow(combined)) {
  combined$ci_l[row] = prop.test(combined$deformed[row], combined$n[row])$conf.int * 100
  combined$ci_h[row] = prop.test(combined$deformed[row], combined$n[row])$conf.int[2] * 100
  print(row)
}

for (row in 1:nrow(sex.separated)) {
  sex.separated$ci_l[row] = prop.test(sex.separated$deformed[row], sex.separated$n[row])$conf.int * 100
  sex.separated$ci_h[row] = prop.test(sex.separated$deformed[row], sex.separated$n[row])$conf.int[2] * 100
  print(row)
}

# Create 2x2 dataframe for combined WT vs. G26A comparison
WT.G26A = combined %>% filter(genotype %in% c("WT", "G26A")) %>% dplyr::select(not, deformed)

# Create 2x2 dataframe to compare prevalence of deformities between males and females
WT = sex.separated %>% filter(genotype == "WT") %>% dplyr::select(not, deformed)
G26A = sex.separated %>% filter(genotype == "G26A" ) %>% dplyr::select(not, deformed)

# Isolate p-values from fisher tests tests
p.WT = fisher.test(WT)$p.value
p.G26A = fisher.test(G26A)$p.value
p.WT.G26A = fisher.test(WT.G26A)$p.value

# Create a tibble that contains the statistical comparions and p-values. P-values are adjusted using Holm-Bonferroni's method as each fly was analysed twice.
combined.pvalues = p.WT.G26A
sex.separated.pvalues = c(p.WT, p.G26A)

combined.tibble = tibble(group1 = c("WT"), group2 = c("G26A"), p.value = p.adjust(combined.pvalues, method = "bonferroni"))
sex.separated.tibble = tibble(group1 = c("WT", "G26A"), group2 = c("WT", "G26A"), sex = c("Male","Female"), p.value = p.adjust(sex.separated.pvalues, method = "holm"))

# convert the p-values into stars
makeStars <- function(x){
  stars <- c("***", "**", "*", "ns")
  vec <- c(0, 0.001, 0.01, 0.05, 1.5)
  i <- findInterval(x, vec)
  stars[i]
}

combined.tibble$p.value = makeStars(combined.tibble$p.value) 
sex.separated.tibble$p.value = makeStars(sex.separated.tibble$p.value)

# Plot Results 
combined.plot = ggplot(combined, x="genotype", y = "proportion", aes(genotype, proportion)) + 
  geom_col(width = 0.5, colour = "black", aes(fill = genotype)) + 
  theme_bw() + 
  ylab("Proportion with Deformities (%)") + 
  xlab("Genotype") + 
  stat_pvalue_manual(combined.tibble, y.position = 25, label = "p.value", bracket.size = 0.8, label.size = 5)

combined.plot + geom_errorbar(aes(x=genotype, ymin=ci_l, ymax=ci_h), position = position_dodge(0.9), width = 0.2, size = 1)

sex.plot = ggplot(sex.separated, x = "genotype", y = "proportion", aes(genotype, proportion, fill = sex)) + 
  geom_col(width = 0.5, colour = "black", position = "dodge") + 
  theme_bw() + 
  ylab("Proportion with Deformities (%)") + 
  xlab("Genotype") +
  stat_pvalue_manual(sex.separated.tibble, y.position = 37, label = "p.value", bracket.size = 0.8, label.size = 5)

sex.plot + geom_errorbar(aes(x=genotype, ymin=ci_l, ymax=ci_h), position = position_dodge(0.5), width = 0.2, size = 1) + ylim(0,40) 
```

```{r}
#####################################################
### Comparing Types of Deformities between Lines ####
#####################################################

# This code compares the prevalence of deformities between the lines. Figure not included in main text.

# Packages necessary to analyse data and create plots
library(dplyr)
library(ggpubr)
library(tidyverse)
library(cowplot)
library(chisq.posthoc.test)

# Clear working environment
rm(list = ls())

# Import CSV and rename 
types = read.csv('~/PhD Figure Data/Characterization with WT and G26A/Data/Deformity-types.csv')
colnames(types) = c("genotype", "def", "prop", "type", "total")

# Create a 2x3 grid for chi-square analysis on deformity types
wt = filter(types, genotype == "WT") %>% pull(def)
g26A = filter(types, genotype == "G26A") %>% pull(def)
data = cbind(wt, g26A)
data = t(data)


# NOTE: The code from line 405-524 was taken from Shan G, Gerstenberger S (2017) Fisher’s exact approach for post hoc analysis of a chi-squared test. PLoS ONE 12(12): e0188709. https://doi.org/10.1371/journal.pone.0188709 to conduct post-hoc analysis tests on chi-sqaured tests.

delta<-10^(-10)

N<-sum(data)

R<-rowSums(data)
C<-colSums(data)


dataRes<-data
dataResStd<-data
dataResAdj<-data
for(i in 1:(length(R)))
for(j in 1:(length(C)))
{
dataRes[i,j]<-(data[i,j]-R[i]*C[j]/N)
dataResStd[i,j]<-(data[i,j]-R[i]*C[j]/N)/sqrt(R[i]*C[j]/N)
dataResAdj[i,j]<-(data[i,j]-R[i]*C[j]/N)/sqrt(R[i]*C[j]/N*(1-R[i]/N)*(1-C[j]/N))
}
#dataRes
#dataResStd
#dataResAdj

final<-array(,dim=c(dim(data)[1]*dim(data)[2],7))
numf<-0
dimf<-dim(final)[1]

for(i in 1:length(R))
for(j in 1:length(C))
{
print(c(i,j))
numf<-numf+1

n11max<-min(R[i],C[j])
fa<-array(,dim=c((n11max+1),12))

nA1<-R[i]
nA2<-N-nA1
nB1<-C[j]
nB2<-N-nB1

for(t in 0:n11max)
{
fa[(t+1),c(1:4)]<-c(t,nA1-t,nB1-t,N-nB1-nA1+t)
}

f<-fa[which(fa[,4]>(-0.5)),]

# f6: Res; f7: ResStd; f8: ResAdj
f[,6]<-(f[,1]-R[i]*C[j]/N)
f[,7]<-(f[,1]-R[i]*C[j]/N)/sqrt(R[i]*C[j]/N)
f[,8]<-(f[,1]-R[i]*C[j]/N)/sqrt(R[i]*C[j]/N*(1-R[i]/N)*(1-C[j]/N))


f[,11]<-exp(lchoose(nA1,f[,1])+lchoose(nA2,f[,3])-lchoose(N,nB1))

## f5: probability of each table
f[,5]<-f[,11]

f[,9]<-0
# f10: pvalue for Res, f11 pvlaue for ResStd, f12 pvalue for ResAdj

for(k in 6:8)
{
f[,9]<-abs(f[,k])
f<-f[order(-f[,9]),]
for(t in 1:dim(f)[1])
{
cutpoint<-f[t,9]-delta
index<-sum(f[,9]>cutpoint)
f[t,(k+4)]<-sum(f[c(1:index),5])
}
}

f[,9]<-c(1:dim(f)[1])

fnew<-data.frame(f)
fnewa<-subset(fnew,X1==data[i,j])
final[numf,]<-as.numeric(fnewa[c(1,6:8,10:12)])
}

finalA<-array(,dim=c(dim(data)[1]*dim(data)[2],10))

finalA[,c(1,3,4,5,8)]<-final[,c(1,2,3,4,5)]

finalA[,2]<-finalA[,1]/N
finalA[,6]<-pnorm(-abs(finalA[,4]))*2
finalA[,7]<-pnorm(-abs(finalA[,5]))*2

num=0
for(i in 1:dim(data)[1])
for(j in 1:dim(data)[2])
{
num=num+1
finalA[num,c(9,10)]<-c(i,j)
}

finalB<-data.frame(finalA)

result<-array(,dim=c(8,dim(data)[1],dim(data)[2]))

for(i in 1:8)
{
result[i,,]<-matrix(finalB[,i],nrow=dim(data)[1],byrow=T)
}

# overall chi-squared test
chisquared<-chisq.test(data)
chisquared$statistic   ## test statistic value
chisquared$parameter   ## df
chisquared$p.value     ## pvalue based on chi-squared test
chisquared$method      ## method: Peason's chi-squared test 

result[1,,]  # observed data
result[2,,]  # frequency of each cell
result[3,,]  # Raw residual
result[4,,]  # Standardized residual
result[5,,]  # Adjusted residual
result[6,,]  # pvalue based on Standardized residual
result[7,,]  # pvalue based on Adjusted residual
result[8,,]  # pvalue based on exact approach (new proposed)

# Extract p values
p.values = unique(result[8,,])

# Add confidence intervals
for (row in 1:nrow(types)) {
  types$ci_l[row] = prop.test(types$def[row], types$total[row])$conf.int
  types$ci_h[row] = prop.test(types$def[row], types$total[row])$conf.int[2]
  print(row)
}

# Plot a graph, add the comaprison bars in Inkscape
def.plot = ggplot(types, x = "genotype", y = "prop", aes(type, prop, fill = genotype)) + 
  geom_col(width = 0.5, colour = "black", position = "dodge") + 
  theme_bw() + 
  ylab("Proportion with Deformities (%)") + 
  xlab("Genotype")

def.plot + geom_errorbar(aes(x=type, ymin=ci_l, ymax=ci_h), position = position_dodge(0.5), width = 0.2, size = 1) + ylim(0,0.8)

```

```{r}
#####################################################
########## Comparing Climbing Performance ###########
#####################################################

# This code was used to construct Figure 4A-D

# Packages needed to analyse data and create plots
library(ggplot2)
library(gtools)
library(dplyr)
library(ggpubr)
library(FSA)
library(tidyverse)

# Clear working environment
rm(list = ls())

# rename first column
climb = read.csv('~/PhD Figure Data/Characterization with WT and G26A/Data/Climbing Assay Data.csv')
names(climb)[1] = "day"
names(climb)[5] = "Performance"

# Create four dataframes consisting of the results of each genotype
WT.M.Climb = climb %>% filter(Genotype == "WT-M")
WT.F.Climb = climb %>% filter(Genotype == "WT-F")
G26A.M.Climb = climb %>% filter(Genotype == "G26A-M")
G26A.F.Climb = climb %>% filter(Genotype == "G26A-F")

# Make larger data frames contining both sexes of one genotype
wt.climb = rbind(WT.M.Climb, WT.F.Climb)
g26a.climb = rbind(G26A.M.Climb, G26A.F.Climb)

# Also create dataframes containing the same sex from both genotypes
w26.m.climb = rbind(WT.M.Climb, G26A.M.Climb)
w26.f.climb = rbind(WT.F.Climb, G26A.F.Climb)

# Construct generalized linear models for the data, using quasibinomials as it is overdispersed.
wt.climb.interact = glm(cbind(n_pass, n_fail) ~ day*Genotype, data = wt.climb, family = quasibinomial)
g26a.climb.interact = glm(cbind(n_pass, n_fail) ~ day*Genotype, data = g26a.climb, family = quasibinomial)
w26.m.interact = glm(cbind(n_pass, n_fail) ~ day*Genotype, data = w26.m.climb, family = quasibinomial)
w26.f.interact = glm(cbind(n_pass, n_fail) ~ day*Genotype, data = w26.f.climb, family = quasibinomial)

# Run ANOVAs on the different tests to determine if success is significantly affected by age and/or genotype, and if genotype and age significantly interact
wt.stats = anova(wt.climb.interact, test = "F")
g26a.stats = anova(g26a.climb.interact, test = "F")
w26.m.stats = anova(w26.m.interact, test = "F")
w26.f.stats = anova(w26.f.interact, test = "F")

# Extract the p-values from the statistical tests for easy analysis, remove empty rows, and rename with relevant column/row names.

all.pval = do.call("cbind", list(wt.stats$`Pr(>F)`, g26a.stats$`Pr(>F)`,
                                 w26.m.stats$`Pr(>F)`,w26.f.stats$`Pr(>F)`))

all.pval = all.pval[-1,]
all.pval = as.data.frame(all.pval)
names(all.pval)[1:4] = c("Wildtype","G26A", "WT x G26A Males","WT x G26A Fem")
rownames(all.pval) = c("Day", "Genotype", "Day:Genotype")

# Correct using bonferroni's correction (x2 because each fly is used in two tests)
all.pval = all.pval*2

# plot the binomial GLM data
male.plot = ggplot(data = w26.m.climb, aes(day, Performance, colour=Genotype)) +
  stat_smooth(method = "glm", method.args = list(family = "quasibinomial"), aes(fill=Genotype)) +
  geom_point(size=3) + 
  xlab("Age(Days)") +
  ylab("Climbing Performance") +
  theme_bw()
male.plot

fem.plot = ggplot(data = w26.f.climb, aes(day, Performance, colour=Genotype)) +
  stat_smooth(method = "glm", method.args = list(family = "quasibinomial"), aes(fill=Genotype)) +
  geom_point(size=3) + 
  xlab("Age(Days)") +
  ylab("Climbing Performance") +
  theme_bw()
fem.plot

wt.plot = ggplot(data = wt.climb, aes(day, Performance, colour=Genotype)) +
  stat_smooth(method = "glm", method.args = list(family = "quasibinomial"), aes(fill=Genotype)) +
  geom_point(size=3) + 
  xlab("Age(Days)") +
  ylab("Climbing Performance") +
  theme_bw()
wt.plot

g26a.plot = ggplot(data = g26a.climb, aes(day, Performance, colour=Genotype)) +
 stat_smooth(method = "glm", method.args = list(family = "quasibinomial"), aes(fill=Genotype)) +
  geom_point(size=3) +
  xlab("Age(Days)") +
  ylab("Climbing Performance") +
  theme_bw()
g26a.plot
```
